# Supplementary material for: Can Cell-Free DNA in the Culture Medium Predict the Chromosomal Constitution of Preimplantation Embryos? Final Results from a Multicenter Study with 2539 Blastocysts
Source: Genes (Basel). 2026 Mar 31;17(4):416. doi: 10.3390/genes17040416 (PMC13116962; doi:10.3390/genes17040416)
Supplement: Supplementary file 1 [file genes-17-00416-s001.zip]

Archive with 1 entries (1 files):
- genes-4153574-supplementary.pdf
